# Supplementary material for: Effect Mechanism of Land Consolidation on Soil Bacterial Community: A Case Study in Eastern China
Source: Int J Environ Res Public Health. 2022 Jan 13;19(2):845. doi: 10.3390/ijerph19020845 (PMC8775918; doi:10.3390/ijerph19020845)
Supplement: Supplementary file 1 [file ijerph-19-00845-s001.zip]

Archive with 2 entries (2 files):
- Supplementary S1 Layout of sample points .xlsx
- Supplementary S2 Soil index data.xlsx
