# Supplementary material for: Effect Mechanism of Land Consolidation on Soil Bacterial Community: A Case Study in Eastern China
Source: Int J Environ Res Public Health. 2022 Jan 13;19(2):845. doi: 10.3390/ijerph19020845 (PMC8775918; doi:10.3390/ijerph19020845)
Supplement: Supplementary file 1 [file ijerph-19-00845-s001.zip › Supplementary S1 Layout of sample points .xlsx]

## Sheet: Appendix1 Soil index data
Land consolidation measures	Sample	Main methods	Sum
Building ditches	A04、A05、A06、A07、A08、A10、A11、A14、A15、A19、A21、A23、A24、A25、A27、A28、A30、A33、A35、A36、A37、A38、A39、A40	Digging and constructing waterways in the field to facilitate irrigation or drainage.	24
Merging plots	A01、A02、A04、A05、A06、A08、A13、A14、A18、A20、A24、A25、A26、A28、A29、A30、A31、A32、A34、A37、A39	Including plowing, deep loosening, harrowing, drowning, suppression, land levelling, ridging, and upsetting.	21
Land levelling	A02、A03、A04、A05、A06、A07、A08、A09、A12、A13、A14、A15、A16、A17、A20、A22、A23、A24、A25、A27、A28、A30、A33、A35、A37、A38、A39	Through ownership adjustment and mechanical means, the scattered plots will be merged into large plots of cultivated land for unified farming management.	27
Applying organic fertilizers	A02、A03、A05、A06、A08、A10、A11、A14、A15、A16、A17、A18、A19、A21、A22、A23、A24、A25、A28、A30、A32、A36、A37、A38、A39、A40、B01	In the study area, organic fertilizers were mainly applied in addition to chemical fertilizers.	27
Comprehensive improvement	A05、A06、A08、A14、A24、A25、A28、A30、A37、A39	Simultaneously implement the four measures of building ditches, merging land, levelling land and applying organic fertilizer.	10
Non-agricultural land consolidation	B01、B02、B03、B04、B05、B06、B07、B08、B09、B10	It is a traditional farming method and mainly uses chemical fertilizers.	10
