# Supplementary material for: Effect Mechanism of Land Consolidation on Soil Bacterial Community: A Case Study in Eastern China
Source: Int J Environ Res Public Health. 2022 Jan 13;19(2):845. doi: 10.3390/ijerph19020845 (PMC8775918; doi:10.3390/ijerph19020845)
Supplement: Supplementary file 1 [file ijerph-19-00845-s001.zip › Supplementary S2 Soil index data.xlsx]

## Sheet: Appendix1 Soil index data
Sampling site	pH	SW （%）	OM （g/kg）	AP （mg/kg）	AK （μg/ml）	TN （g/kg）	Cu （mg/kg）	Cd （mg/kg）	Pb （mg/kg）	Cr （mg/kg）	As （mg/kg）	Hg （mg/kg）	Ni （mg/kg）	Zn （mg/kg）	MBP （mg/kg）	MBC （mg/kg）	MBN （mg/kg）	Catalase （mg/kg）	Phosphatase （mg/kg）	Urease （mg/kg）
A01	8.15	0.27	40.1	81.27	37.8	1.83	38	1.96	40.8	202	7.3	0.195	52	99.7	38.1	895	61.9	246.5	38.8	0.52
A02	7.44	0.35	58.4	86.69	67.7	2.54	47	2.66	28.2	236	1.55	0.488	60	124	15.1	285	56.7	238.3	22.4	0.52
A03	7.29	0.28	59.3	99.23	27.15	3.2	51	2.11	46.2	215	7.83	0.349	55	140	25.1	786	23.8	216	45.2	0.23
A04	7.01	0.4	24.4	48.77	16.05	1.68	41	1.99	34.9	220	7.75	0.227	53	103	4.85	420	29.1	199.65	9.2	0.09
A05	7.26	0.48	67.3	37.45	31	3.28	35	2.21	30.1	215	0	0.365	59	120	45.1	451	75.3	247.75	34.8	0.25
A06	6.69	0.54	34.1	65.48	17.35	1.44	25	2.01	27.7	195	11.8	0.318	56	81.1	11.2	641	17.5	176.45	5.6	0.01
A07	7.89	0.35	23.7	17.08	24.85	0.99	34	2.13	25.3	198	1.78	0.424	57	97.2	25.3	550	19.5	233.2	10.4	0.12
A08	7.68	0.51	70.4	48.48	25.05	3.36	34	2.2	38.1	213	9.48	0.778	59	105	8.11	1.04×103	17.5	226.3	29.6	0.57
A09	7.73	0.36	27.7	21.56	22.7	1.72	49	2.37	36.1	205	8.76	0.695	56	158	26.6	475	23.4	235.23	13.2	0.24
A10	8.17	0.46	49.1	39.77	37.8	2.2	59	2.72	60.6	244	2.5	0.804	53	167	19.6	807	63.5	272.65	17.6	0.32
A11	7.67	0.46	44.6	22.3	23.8	2.3	44	2.28	54.8	219	5.58	0.641	50	198	54.8	936	17.5	237.05	13.6	0.15
A12	6.33	0.27	29.2	87.21	20.75	1.84	46	2.02	31.9	196	0	0.321	61	70.6	26.2	255	17.7	150.7	8.4	0.15
A13	6.93	0.34	25.6	62.58	19.25	1.68	29	2.33	24.2	201	1.61	0.596	55	87.4	14	352	57.1	173.5	4	0.22
A14	6.54	0.42	60	29.47	15.7	2.96	48	2.4	44.7	212	1.57	0.427	39	123	68.3	910	85.1	182.9	14	0.34
A15	7.67	0.46	32.6	29.11	33.7	1.66	45	1.73	36.7	205	11.4	1.38	56	98.8	35.8	962	87.1	230.15	14.8	0.15
A16	6.6	0.32	51.5	25.27	19.8	2.77	38	1.57	45.5	214	3.5	0.17	60	103	2.07	139	23.5	142.2	4	0.1
A17	7.92	0.35	35.2	27.57	25.2	1.81	36	2.8	34.3	219	3.26	0.564	51	104	5.77	961	20.4	179.9	16.8	0.15
A18	7.79	0.31	40.8	31.98	35.75	2.1	43	2.56	32.3	232	1.76	0.349	73	122	15.2	448	21.8	215.55	15.2	0.29
A19	6.93	0.45	56.3	21.83	22.7	2.67	44	2.31	45.9	227	2.36	0.557	61	122	8.41	1.03×103	27.8	167.9	14.8	0.18
A20	8.16	0.27	27.2	16.08	14.45	1.4	31	2.2	30.8	206	0	0.658	45	89.2	34.6	160	22.8	230.15	22	0.14
A21	6.78	0.41	50.6	93.32	22.25	2.43	41	2.38	45.8	218	1.36	1.11	59	124	59.1	242	22.3	133.95	6.8	0.18
A22	7.75	0.37	29.9	76.09	36.75	1.24	51	2.91	37.8	228	1.6	0.523	75	119	3.31	943	19.2	195.35	12	0.09
A23	6.39	0.47	53.6	53.7	17.05	2.71	51	2.25	53.3	213	6.34	0.668	52	133	50.1	854	15.5	204.9	18	0.14
A24	7.11	0.37	32.8	29.58	26.05	2.09	45	2.54	77.5	213	1.29	0.554	43	123	20.7	939	25.4	228.4	20	0.2
A25	6.65	0.41	49	124.08	33	2.36	36	2.25	34.2	212	0.81	0.468	59	104	5.53	366	46.4	193.25	11.2	0.34
A26	7.02	0.35	28.8	24.07	28.15	1.23	41	2.06	35.2	211	4.51	0.31	51	105	3.39	480	24.4	175.6	2.8	0.12
A27	7	0.47	31	90.01	29.65	1.95	44	2.65	36.3	231	2.88	0.394	55	125	31.7	415	24.2	253.7	10.8	0.21
A28	6.54	0.54	43.2	159.55	34.15	3.46	34	2.34	20	200	1.29	0.48	47	98.1	7.04	860	20.1	183.4	14.8	0.13
A29	7.82	0.36	32.4	50.78	24.25	2.13	42	1.85	43.7	213	6.63	0.435	43	102	10.7	304	85.4	238.3	34.4	0.98
A30	6.25	0.37	40.8	147.01	21.3	2.4	35	2.31	36.8	203	0.8	0.624	45	139	5.4	935	83.4	137.8	13.6	0.17
A31	7.17	0.36	30.8	41.01	31.35	1.56	37	2.16	40.3	229	0	0.497	52	99.7	42.1	283	58.7	140.85	15.2	0.21
A32	6.77	0.36	36.5	229.43	33.1	2.05	37	1.6	48.6	212	5.57	0.557	50	109	24.1	350	105	129.03	6	0.29
A33	6.39	0.41	39.1	46.8	34.75	2.29	40	1.62	51	210	8.6	0.517	55	98.8	28.4	328	27	176.9	2.8	0.24
A34	8.23	0.27	18.8	32.63	20.3	1.01	46	2.62	36.2	231	2.63	0.298	64	131	46.1	728	17.7	241.35	8	0.09
A35	7.54	0.38	24.6	53.61	21.5	1.4	40	2.45	30.2	228	2.11	0.487	49	119	62.3	373	21.8	210.85	5.6	0.4
A36	8.01	0.41	53.3	330.79	41.3	2.46	84	2.34	54.3	203	2.88	0.436	54	139	51.7	182	45.7	261.9	22.8	0.66
A37	8.22	0.49	55	76.18	42.9	2.09	50	2.33	50.4	209	2.29	0.286	51	156	55.4	799	22.1	255.05	28	0.1
A38	7.2	0.37	67.5	273.56	80.25	3.69	62	1.96	48.9	201	10.1	0.719	55	147	45.8	841	27.1	193.2	18.8	0.53
A39	6.63	0.46	65	107.29	34.2	3.75	57	2.19	43.4	215	0	0.387	53	129	29.9	869	23.7	216	14.8	0.29
A40	6.16	0.43	51.2	233.72	25.25	2.44	43	2.24	39.4	223	8.51	0.612	50	141	42.7	418	23.4	160.6	32	0.23
B01	6.17	0.36	48.3	30.32	17.2	2.37	38	2.47	42	219	8.6	0.791	52	127	50.8	1.03×103	23	136.55	6.4	0.19
B02	8	0.22	34.8	63.23	27.2	1.93	36	2.49	25	216	1.15	0.604	67	99.2	48.7	956	21.7	236.15	40.4	0.96
B03	6.83	0.34	27.4	71.17	51.7	2.04	30	1.54	38.1	201	6.88	0.584	46	76.7	38.2	235	19.1	197.55	22.4	0.46
B04	6.49	0.31	39.2	61.25	23.8	2.25	39	2.01	41.4	203	10.3	0.372	51	96	15.2	156	16.4	125.45	7.2	0.17
B05	8.3	0.26	16	17.9	18.5	0.93	31	1.78	32.9	199	11.1	0.181	48	91.1	40.1	154	17.5	254.15	12.4	0.04
B06	8.1	0.35	23.2	8.56	21.75	1.52	33	2.21	28.7	204	2.02	1.06	37	90.5	16.5	607	27.5	276.9	30.4	0.69
B07	7.19	0.35	36.6	31.54	36	1.54	46	1.73	33.5	224	12	0.085	63	116	15	225	37.7	166.15	5.2	0.1
B08	7.54	0.31	22.9	98.42	56.65	1.34	42	2.06	47.2	210	9.91	0.902	50	121	22.3	657	32	202.75	10	0.25
B09	7.39	0.21	21.4	123.97	52.8	1.32	41	2.3	33.4	209	1.25	0.387	60	117	51.2	415	32	191.95	23.2	0.11
B10	7.86	0.34	32.3	27.99	34.4	1.68	35	2.55	32.6	223	2.44	0.423	60	102	14.9	805	20.6	248.2	25.6	0.19
